# Supplementary material for: Aggresome formation and liquid–liquid phase separation independently induce cytoplasmic aggregation of TAR DNA-binding protein 43
Source: Cell Death Dis. 2020 Oct 23;11(10):909. doi: 10.1038/s41419-020-03116-2 (PMC7585435; doi:10.1038/s41419-020-03116-2)
Supplement: Supplementary file 5 — Supplementary Table S1 [file 41419_2020_3116_MOESM5_ESM.xlsx]

## Sheet: Sheet2
Patient	Sex	Age	Diagnosis	Disease Duration
sALS #1	male	69	sporadic ALS	1y4m
sALS #2	male	66	sporadic ALS	3y0m
sALS #3	male	68	sporadic ALS	1y11m
sALS #4	male	68	sporadic ALS	2y10m
sALS #5	male	85	sporadic ALS/FTLD	n/a
sALS #6	male	69	sporadic ALS	2y5m
control #1	male	73	Progressive Supranuclear Palsy (PSP)
control #2	male	78	PSP
